# Supplementary material for: Modeling the Influence of Chronic Sleep Restriction on Cortisol Circadian Rhythms, with Implications for Metabolic Disorders
Source: Metabolites. 2021 Jul 27;11(8):483. doi: 10.3390/metabo11080483 (PMC8400645; doi:10.3390/metabo11080483)
Supplement: Supplementary file 1 [file metabolites-11-00483-s001.zip]

Archive with 16 entries (14 files):
- Supplementary_Materials/
- Supplementary_Materials/RRao_20210525_Supplementary_Materials_Metabolites_V5.docx
- __MACOSX/Supplementary_Materials/._RRao_20210525_Supplementary_Materials_Metabolites_V5.docx
- Supplementary_Materials/.DS_Store
- __MACOSX/Supplementary_Materials/._.DS_Store
- Supplementary_Materials/Code/
- Supplementary_Materials/Code/.DS_Store
- __MACOSX/Supplementary_Materials/Code/._.DS_Store
- Supplementary_Materials/Code/sleep_workspace_v1.mat
- __MACOSX/Supplementary_Materials/Code/._sleep_workspace_v1.mat
- Supplementary_Materials/Code/run.m
- __MACOSX/Supplementary_Materials/Code/._run.m
- Supplementary_Materials/Code/model_sleep.m
- __MACOSX/Supplementary_Materials/Code/._model_sleep.m
- Supplementary_Materials/Code/metabolites_results.m
- __MACOSX/Supplementary_Materials/Code/._metabolites_results.m
