# Supplementary material for: Modeling the Influence of Chronic Sleep Restriction on Cortisol Circadian Rhythms, with Implications for Metabolic Disorders
Source: Metabolites. 2021 Jul 27;11(8):483. doi: 10.3390/metabo11080483 (PMC8400645; doi:10.3390/metabo11080483)
Supplement: Supplementary file 1 [file metabolites-11-00483-s001.zip › Supplementary_Materials/Code/run.m]

function [tnom2,ynom2] = run(t0, y0, param, tib, Ip, varargin)
tv = varargin{1};
C = varargin{2};
ind = varargin{3};
l2i = varargin{4};
options = [];
disp(options)

tv = (isempty(tv) == 1);
C = (isempty(C) == 1);
if nargin > 5+4
    cond = varargin{5};
else
    cond = "symmetric";
end
disp(cond)
[tnom2, ynom2] = ode15s(@model_sleep, t0, y0, options, param, tib, Ip, tv, C, ind, cond, l2i);

end
