# Supplementary material for: Modeling the Influence of Chronic Sleep Restriction on Cortisol Circadian Rhythms, with Implications for Metabolic Disorders
Source: Metabolites. 2021 Jul 27;11(8):483. doi: 10.3390/metabo11080483 (PMC8400645; doi:10.3390/metabo11080483)
Supplement: Supplementary file 1 [file metabolites-11-00483-s001.zip › Supplementary_Materials/Code/model_sleep.m]

 function [dy, C, wake, sleep] = model_sleep(t, y, s, ti, Ip, tc, C1, ii, cond, l2i)
%_________________________________________
s.hh(10,1) =s.hh(8,1)*(1+s.hh(9,1));
s.hh(15,1) = s.hh(13,1);
s.hh(21,1) = s.hh(18,1)*(1+s.hh(20,1));
s.hh_lps(4,1) = s.hh_lps(1,1)*(1+s.hh_lps(2,1))*(1+s.hh_lps(3,1));
s.hh(28,1) = s.hh(26,1)*(1+s.hh(27,1));
s.hh_all(3,1) = s.hh_all(1,1)*(1+s.hh_all(2,1));
s.hh_all(5,1) = s.hh_all(6,1)*(1+s.hh_all(7,1)) + s.hh_all(8,1);
s.hh_fen(3,1) = s.hh_fen(1,1)*(1+s.hh_fen(2,1));
%_________________________________________________


%% Read input

% Corticosteroid signaling
F = y(1);
mRNA_R_F = y(2);
R_F = y(3); % Glucocorticoid receptor
FR = y(4);
FRn = y(5);

% HPA circadian model 
CRH=y(6);
ACTH=y(7);

% Sleep model
Vv= y(8);
Vm= y(9);
Hm= y(10);

x = y(11);
w = y(12);
nlight = y(13);

t1=y(14);
t2=y(15);
t3=y(16);
t4=y(17);

% Peripheral Glucocorticoid receptor
R_F_per = y(18);
FR_per = y(19);
FRn_per = y(20);

% Peripheral Mineralocorticoid receptor
M_F_per=y(21);
FM_per=y(22);
FMn_per=y(21);

%% Differential equations

% Intrinsic responses
con = 3600;
Qmax = 100*con;     theta = 10;          sigma = 3;
kvm = 2.1/con;      kmv = 1.8/con;      kvc = 3.37;
kvh = 1;             kma = 1.3;           kva = -10.2;
taum = 10/con;      tauv = 10/con;      zeta = 45;
mue = 4.2/con;      Qth = 1*con;        al0 = 0.16;
ab2=0.95;
ab=1;

% Circadian Parameters
kappa = 12/pi;      gamma = 0.23;       al0 = 0.16;
tauc = 24.2;          k = 0.55;           b1 = 0.4;
I0 = 9500;          beta = 0.013;       omega = 2*pi/24;
p = 0.6*1.0;            f = 0.99669;        lambda = 60;
G = 33.75;

% HPA Parameters
khpa1 = 0.95;
khpa2 = 0.9;
khpa3 = 0.9;
khpa4 = 1.08;
ksleep = 0.55;

Qv= Qmax/(1+ exp(-(Vv-theta)/sigma));
Qm= Qmax/(1+ exp(-(Vm-theta)/sigma));


C = 0.55*(1.4+0.85*w-0.50*x);
k_delay = 0.82;

dt1=k_delay*(C-t1); %
dt2=k_delay*(t1-t2);
dt3=k_delay*(t2-t3);
dt4=k_delay*(t3-t4);

I  = interp1(ti, Ip, t);

if Qm>=Qth
    Ih = I;
else
    Ih = 0;
end
% Take approximate wake and sleep time for nominal condition

switch cond % Illustrative sleep conditions
    case "symmetric"
        sleep = mod(t+17.6+ii/2-1.5*(l2i>0),24)>=16.8+ii+0.3*(l2i>0); 
    case "sleep" % delayed sleep
        sleep = mod(t+17.6-1.5*(l2i>0),24)>=16.8+ii+0.3*(l2i>0);
    case "wake" % early wake
        sleep = mod(t+17.6+ii-1.5*(l2i>0),24)>=16.8+ii+0.3*(l2i>0);
    case "nominal"
        if Qm>Qv
            wake = 1;
            sleep = 0;
        else
            wake = 0;
            sleep = 1;
        end
end

% Forcing of light on photoreceptors
B = al0*(1-nlight)*(1-b1*x)*(1-b1*w)*G*(Ih/I0)^p;
dVv= ab*(-kvm*Qm +kva - kvc*C + ab2*kvh*Hm -Vv)/ tauv;
dVm= ab*(-kmv*Qv + kma  - Vm)/ taum;
dHm= ab*(mue*Qm -Hm)/zeta;

 
dx = ab*(1/kappa)*(1*gamma*(x-4*(x^3)/3) - w*((24/(f*tauc))^2+k*B));
dw = ab/kappa*(x + B);
dnlight = ab*lambda*(al0*(Ih/I0)^p*(1-nlight)-beta*nlight);


dCRH=khpa1*s.hh_opt(1)/(s.hh_opt(3)+FRn)*(1+s.hh_opt(61)*t4/(1+1))-khpa2*s.hh_opt(4)*CRH*(1+ksleep*sleep)/(s.hh_opt(10)+CRH);
dACTH=khpa3*s.hh_opt(2)*CRH/(s.hh_opt(3)+FRn)-s.hh_opt(6)*ACTH/(s.hh_opt(11)+ACTH);
if s.HPA
dF=khpa4*s.hh_opt(7)*ACTH-s.hh_opt(8)*F/(s.hh_opt(12)+F);
else
end


% Glucocorticoid receptor pharmacodynamics
dmRNA_R_F = s.hh_jusko(1,1)*(1 - (FRn/(s.hh_jusko(2,1)+FRn))) - s.hh_jusko(3,1)*mRNA_R_F;
dR_F = s.hh_jusko(4,1)*mRNA_R_F + s.hh_jusko(5,1)*s.hh_jusko(6,1)*FRn - s.hh_jusko(7,1)*(F)*R_F - s.hh_jusko(12,1)*R_F;
dFR = s.hh_jusko(7,1)*(F)*R_F - s.hh_jusko(13,1)*FR; 
dFRn = s.hh_jusko(13,1)*FR - s.hh_jusko(14,1)*FRn;


dR_F_per = s.new(54)*(1+s.new(55)*F/(s.new(56)+F))*(s.new(57)-R_F_per)/(s.new(58)+s.new(57)-R_F_per)-s.new(59)*R_F_per/(s.new(60)+R_F_per)-s.new(61)*R_F_per*F+s.new(62)*FRn_per;
dFR_per = s.new(63)*(F)*R_F_per - s.new(64)*FR_per; 
dFRn_per = s.new(64)*FR_per - s.new(65)*FRn_per;
 
dM_F_per=s.new(66)*(1+s.new(67)*F/(s.new(68)+F))*(s.new(69)-M_F_per)/(s.new(70)+s.new(69)-M_F_per)-s.new(71)*M_F_per/(s.new(72)+M_F_per)-s.new(73)*M_F_per*F+s.new(74)*FMn_per;
dFM_per = s.new(75)*(F)*M_F_per - s.new(76)*FM_per;
dFMn_per = s.new(76)*FM_per - s.new(77)*FMn_per;


%% Format output

dy = zeros(size(y));
% Corticosteroid signaling
dy(1) = dF;
dy(2) = dmRNA_R_F;
dy(3) = dR_F;
dy(4) = dFR;
dy(5) = dFRn;

% HPA circadian model
dy(6)=dCRH;
dy(7)=dACTH;
% Sleep model
dy(8)= dVv;
dy(9) = dVm;
dy(10) = dHm;

dy(11) = dx;
dy(12) = dw;
dy(13) = dnlight;
dy(14)=dt1;
dy(15)=dt2;
dy(16)=dt3;
dy(17)=dt4;

%Receptor Dynamics
dy(18) = dR_F_per;
dy(19) = dFR_per;
dy(20) = dFRn_per;
dy(21) = dM_F_per;
dy(22) = dFM_per;
dy(23) = dFMn_per;
