# Supplementary material for: Modeling the Influence of Chronic Sleep Restriction on Cortisol Circadian Rhythms, with Implications for Metabolic Disorders
Source: Metabolites. 2021 Jul 27;11(8):483. doi: 10.3390/metabo11080483 (PMC8400645; doi:10.3390/metabo11080483)
Supplement: Supplementary file 1 [file metabolites-11-00483-s001.zip › Supplementary_Materials/Code/metabolites_results.m]

%% Results
load('sleep_workspace_v1.mat')
for ii = 1:5
    c = 1/6000;     l1 = 1000;      l2i =0;
    s1 = 7.5;       s2 = 18;      Ia = 10000;
    tib = linspace(0,12000,120000);
    Ib = l2i + (l1-l2i)/2*(tanh(1*(mod(tib,24)-s1)) - tanh(1*(mod(tib,24)-s2)));
    [tsp, ysp] = run([0 2400],y0, st, tib, Ib, t, C, ii-1,l2i,"symmetric");
    fieldt=sprintf('%s%d','t',ii-1);
    fieldy=sprintf('%s%d','y',ii-1);
    single24hrp_m2.(fieldt)=tsp;
    single24hrp_m2.(fieldy)=ysp;
    disp(ii)
end

%% Analyze & plot results for cortisol rhythms
pks=cell(5,1);
locs=cell(5,1);
minim=cell(5,1);
minlocs=cell(5,1);
amp_m2=zeros(5,1);
phi_m2=zeros(5,1);
per_m2=zeros(5,1);

%Find peak height of cortisol concentration

for ii=1:5 %For all Dosing Times from Midnight to 11 pm
    fieldy=sprintf('%s%d','y',ii-1);
    fieldt=sprintf('%s%d','t',ii-1);
    
    [tper,ia,ic]=unique(single24hrp_m2.(fieldt));
    f_per=single24hrp_m2.(fieldy)(ia,1);
    tind=find(tper<=2000,1,'last');
    [pks{ii},locs{ii}]=findpeaks(f_per(tind:end),tper(tind:end));
    [minim{ii},minlocs{ii}]=findpeaks(-f_per(tind:end),tper(tind:end));

end


for ii=1:5
    minl=min(length(pks{ii}),length(minim{ii}));
    amp_m2(ii)=mean(pks{ii}(1:minl)+minim{ii}(1:minl));
    phi_m2(ii)=mean(mod(locs{ii},24));
    per_m2(ii)=mean(diff(locs{ii}));
        
end


xvec=0:23;
tspn = single24hrp_m2.t0;
yspn = single24hrp_m2.y0;
tindn=find(tspn<=2400-24,1,'last');
tindn1=find(tspn<=480,1,'last'); % For nominal circadian characterization

[pks_nom,locs_nom]=findpeaks(yspn(tindn1:end,3),tspn(tindn1:end));
[minim_nom,minlocs_nom]=findpeaks(-yspn(tindn1:end,3),tspn(tindn1:end));
minl_nom=min(length(pks_nom),length(minim_nom));
amp_nom_m2=mean(pks_nom(1:minl_nom)+minim_nom(1:minl_nom));
phi_nom_m2=mean(mod(locs_nom(1:minl_nom),24));

% Phase Change

for ii=1:5
    
    if abs(phi_m2(ii)-phi_nom_m2)<=abs(24-phi_nom_m2)+phi_m2(ii)
        phidiff_m2(ii)=phi_m2(ii)-phi_nom_m2;
    else
        phidiff_m2(ii)=abs(24-phi_nom_m2)+phi_m2(ii);
    end
end

xxx = [0 1 .8 1 .8].';
yyy = [0 0 .08 0 -.08].';
arrow = xxx + yyy.*sqrt(-1);
SM = parula(6);

for ii=1:5
XX(ii)=cos(deg2rad((phi_m2(ii))*360/24))*abs(amp_m2(ii))*1;
YY(ii)=sin(deg2rad((phi_m2(ii))*360/24))*abs(amp_m2(ii))*1;
end
figure, 
for ii=1:5
x=XX(ii);
y=YY(ii);
z=(x+y.*sqrt(-1)).';
a=arrow*z;
[th,r] = cart2pol(real(a),-imag(a));
mm=polarplot(th+pi/2,r,'-','Color', SM(ii, :), 'LineWidth', 1.5);
hold on
end


thetaticks([0 45 90 135 180 225 270 315 360]);
thetaticklabels({'6:00','3:00','0:00','21:00','18:00','15:00','12:00','9:00'});
rticks([0 0.5 1 2])
rlim([0 2.2])
ax = gca;
ax.RAxisLocation = 90;
ax.FontSize = 20;

SM = parula(6)
figure, plot(single24hrp_m2.t0, single24hrp_m2.y0(:,1), 'Color', SM(1, :), 'LineWidth', 1.5);
hold on, 
plot(single24hrp_m2.t1, single24hrp_m2.y1(:,1), 'Color', SM(2, :), 'LineWidth', 1.5)
plot(single24hrp_m2.t2, single24hrp_m2.y2(:,1), 'Color', SM(3, :), 'LineWidth', 1.5)
plot(single24hrp_m2.t3, single24hrp_m2.y3(:,1), 'Color', SM(4, :), 'LineWidth', 1.5)
plot(single24hrp_m2.t4, single24hrp_m2.y4(:,1), 'Color', SM(5, :), 'LineWidth', 1.5)
xlim([1200+12 1248])
xticks(1200-24:12:1200+96)
xticklabels({'24:00','12:00','24:00','12:00','24:00','12:00','24:00','12:00','24:00','12:00','24:00'})
legend('Nominal', '1hr', '2hr', '3hr', '4hr')
ylabel('Cortisol')
xlabel('Time of day')
ax = gca;
ax.FontSize = 14;

% Nominal Cortisol & Circadian
[tnom2, ynom2] = run([0 2448],y0, st, tib, Ib, t, C, 0, 0, "nominal");
con = 3600;
Qmax = 100*con;     theta = 10;          sigma = 3;
% Nueronal Firing Rates
Qv_mod= Qmax./(1+ exp(-(ynom2(:, 8)-theta)/sigma));
Qm_mod= Qmax./(1+ exp(-(ynom2(:, 9)-theta)/sigma));

tnom_range = find(tnom2<2400, 1, 'last'):find(tnom2<2424,1,'last');
Qnom = Qm_mod(tnom_range)>Qv_mod(tnom_range);
wake = 2400+round(mod(tnom2(tnom_range(find(diff(Qnom)>0,1,'first'))),24),1);
sleep = 2400+round(mod(tnom2(tnom_range(find(diff(Qnom)<0,1,'first'))),24),1);
figure, plot(tnom2, Qv_mod, 'LineWidth', 2, 'Color', 'r')
hold on, plot(tnom2, Qm_mod, 'LineWidth', 2, 'Color', 'b')
xlim([2400 2448])
xticks(2400:12:2448)
xticklabels({'12AM', '12PM', '12AM', '12PM', '12AM'})
xlabel('Time')
ylabel('Mean field voltages')
ax = gca;
ax.FontSize = 14;
yyaxis right
patch([2400 2400 wake wake sleep sleep wake+24 wake+24 sleep+24 sleep+24 2448 2448], [0.8 0.9 0.9 0.8 0.8 0.9 0.9 0.8 0.8 0.9 0.9 0.8], 'k', 'FaceAlpha', 0.8, 'EdgeAlpha', 0)
ylim([0 1])
yticks([])
ax = gca;
ax.YColor = 'k';
xticks(2400:12:2448)
xticklabels({'12AM', '12PM', '12AM', '12PM', '12AM'})
xlabel('Time')
legend('VLPO','MA','Sleep')
